# Supplementary material for: ANCA: artificial nucleic acid circuit with argonaute protein for one-step isothermal detection of antibiotic-resistant bacteria
Source: Nat Commun. 2023 Dec 5;14:8033. doi: 10.1038/s41467-023-43899-4 (PMC10697997; doi:10.1038/s41467-023-43899-4)
Supplement: Supplementary file 4 — Source Data [file 41467_2023_43899_MOESM4_ESM.xlsx]

## Sheet: Figure 2c-d
	Figure 2C																			Figure 2D
		Background subtracted-fluorescence																			Background subtracted-fluorescence
	Time (min)	1	2	3	4	5														Time (min)	1	2	3	4	5
	1	290.505	442.747	205.978	377.546	179.212		Gel image of Figure 2C												1	3.04609	4.47232	166.66	0	0		Gel image of Figure 2D
	2	96.8349	147.582	205.702	125.849	143.269					L	M1	M2	1	2	3	4	5		2	3.24955	1.89104	162.772	6.11619	8.06509					L	M1	1	2	3	4	5
	3	31.9479	77.0906	201.903	69.2229	108.469														3	1.65423	2.8914	155.278	15.6665	12.6698
	4	25.2981	45.0034	187.253	37.6211	83.3094														4	0	0	152.513	21.005	7.81056
	5	0	22.1335	186.767	4.34346	65.786														5	3.1514	6.60161	154.27	27.0369	14.8
	6	17.3178	19.4625	179.437	5.65017	56.489														6	1.01167	3.30925	140.334	36.7194	20.6105
	7	5.37313	0	175.542	0	50.234														7	15.3513	8.45373	145.443	41.7139	25.0451
	8	5.63031	6.05214	180.847	8.88722	48.3443														8	16.0085	7.41058	136.49	44.5353	31.2363
	9	10.5567	7.42627	176.806	14.9592	38.8697														9	22.2313	7.94142	136.938	53.1662	36.832
	10	17.9442	20.3785	177.127	20.3721	33.7529														10	26.2408	18.6638	143.878	57.5652	36.3668
	11	40.1869	16.3849	175.299	30.7877	30.0548														11	32.4091	20.0272	141.482	67.3651	44.6375
	12	51.5516	26.9613	176.103	21.9175	31.8545														12	39.2578	24.5852	142.368	74.6228	47.4933
	13	54.0587	34.9806	179.117	41.4088	33.1259														13	38.7088	28.9456	139.991	75.2483	53.7867
	14	65.1288	47.9171	168.378	43.6479	38.7606														14	48.6954	30.8189	137.763	84.901	57.6278
	15	59.9944	53.5837	166.246	63.408	45.1785														15	50.6097	38.34	140.369	90.0214	69.6006
	16	88.2153	69.344	164.352	61.5898	52.8137														16	54.2809	39.4967	142.481	94.2836	75.2843
	17	111.577	67.5376	167.601	69.577	63.2281														17	64.0358	49.2944	143.125	98.2866	83.1735
	18	108.809	95.3766	163.408	68.9723	73.2102														18	64.2632	49.7473	145.913	108.842	86.8803
	19	113.816	71.0907	167.45	88.1864	86.2379														19	67.9435	54.2713	140.379	101.005	86.0477
	20	125.064	98.0573	171.103	81.9035	99.0567														20	78.2299	62.7492	146.32	109.826	89.6374
	21	156.172	124.242	172.595	108.502	111.23														21	79.1776	65.608	142.639	114.585	93.8842
	22	154.37	115.272	166.855	114.026	127.323														22	86.6803	71.1752	149.945	116.938	97.5385
	23	165.992	127.702	166.009	124.76	144.232														23	85.7378	74.0795	149.864	126.897	104.039
	24	175.762	139.74	170.363	135.66	164.351														24	88.0573	80.1917	155.626	123.435	101.414
	25	186.21	157.613	169.752	157.709	185.978														25	100.737	83.4317	154.77	123.895	114.649
	26	197.796	165.841	166.071	166.572	209.116														26	106.984	98.0959	157.816	126.452	112.974
	27	192.636	165.682	169.676	172.518	233.093														27	117.74	104.977	160.899	133.818	111.509
	28	196.64	197.453	169.46	175.26	265.261														28	129.919	117.93	167.205	132.348	112.1
	29	221.013	214.186	173.621	191.407	300.513														29	132.073	121.983	162.139	140.037	116.675
	30	223.455	226.262	171.201	192.211	341.348														30	140.301	130.198	169.419	133.219	123.212
	31	229.707	230.563	171.591	207.601	389.791														31	138.143	135.73	167.255	138.985	130.469
	32	228.586	248.358	174.685	223.866	443.944														32	139.609	140.724	172.02	146.417	129.136
	33	239.713	254.13	178.121	198.356	512.935														33	141.658	143.7	174.646	141.302	130.548
	34	236.114	266.342	177.219	219.874	595.823														34	156.307	146.419	174.706	146.791	126.375
	35	256.783	281.256	180.486	240.682	696.281														35	148.124	146.881	179.407	153.227	141.419
	36	277.885	291.617	182.989	245.861	822.246														36	152.443	154.717	183.439	152.473	141.066
	37	258.89	297.139	183.516	257.877	971.951														37	154.859	157.22	181.293	157.892	141.465
	38	289.917	295.316	190.364	254.555	1155.32														38	155.777	161.363	180.06	156.069	139.974
	39	286.981	321.645	184.542	263.215	1379.34														39	162.567	160.771	185.293	160.566	137.179
	40	289.394	306.955	185.73	272.894	1648.3														40	168.009	162.571	192.004	153.254	148.936
	41	303.091	326.148	187.105	275.717	1970.94														41	161.469	170.425	195.629	159.931	151.172
	42	307.577	344.603	185.796	286.471	2350.83														42	168.237	177.331	193.548	175.285	153.996
	43	327.231	348.738	188.339	292.515	2795.89														43	167.742	177.907	195.938	168.257	150.714
	44	316.693	350.059	186.805	304.073	3308.13														44	169.46	177.238	192.202	170.909	158.93
	45	326.073	355.846	183.224	309.376	3892.21														45	165.96	179.051	195.914	171.309	155.662
	46	342.533	360.84	192.487	326.457	4543.17														46	167.888	184.869	188.638	169	160.961
	47	357.051	374.301	193.145	319.639	5267.51														47	177.67	186.034	191.674	173.294	157.973
	48	364.402	387.666	191.535	335.719	6051.32														48	179.26	191.553	195.985	168.606	158.124
	49	348.556	392.825	193.209	350.295	6887.14														49	176.816	190.109	193.809	176.229	156.792
	50	372.25	426.081	182.821	341.317	7770.67														50	176.449	194.144	194.047	169.826	163.755
	51	385.996	423.692	182.937	356.387	8685.75														51	178.163	199.085	194.353	172.48	165.454
	52	385.939	426.484	188.258	370.596	9620.27														52	176.684	200.782	195.609	178.764	165.865
	53	401.799	434.252	190.073	356.643	10566.4														53	184.091	202.494	196.879	178.55	170.224
	54	401.289	444.139	191.469	381.816	11506														54	184.124	205.135	199.089	175.437	166.019
	55	399.611	456.554	187.864	391.053	12422.6														55	190.153	209.641	195.468	174.886	163.512
	56	421.01	471.889	194.372	392.12	13308.5														56	185.598	208.786	190.168	184.032	169.486
	57	450.758	488.078	185.724	393.582	14151.7														57	189.281	210.637	190.087	173.083	171.26
	58	438.945	482.075	190.276	405.674	14924.6														58	188.959	218.843	190.901	177.98	176.201
	59	447.579	486.991	190.128	419.068	15634.8														59	194.538	217.162	194.903	182.599	179.1
	60	457.669	506.054	193.586	420.516	16276.5														60	195.861	220.193	188.959	181.916	177.486
	61	475.578	523.725	193.523	436.465	16845.8														61	193.989	218.614	193.709	181.91	172.053
	62	480.959	520.388	185.407	437.635	17340.9														62	190.313	224.107	188.678	181.234	175.898
	63	485.677	547.402	186.182	439.652	17762.8														63	206.753	227.111	195.056	185.799	185.991
	64	493.606	528.008	186.053	463.26	18113.6														64	201.53	228.866	192.064	188.214	179.078
	65	507.321	565.29	189.049	473.754	18399.2														65	204.392	227.32	190.268	190.041	178.583
	66	514.29	573.639	190.662	476.821	18632.8														66	204.382	226.517	187.925	189.496	179.282
	67	528.697	579.89	187.188	480.981	18815.5														67	202.443	232.351	191.361	183.122	183.45
	68	524.04	593.106	189.75	487.103	18950.3														68	205.462	232.92	186.086	185.42	180.798
	69	525.49	590.096	183.467	490.206	19050.2														69	203.763	230.811	188.891	185.069	185.657
	70	544.475	614.099	183.737	502.633	19125.9														70	208.129	236.222	193.915	187.497	189.126
																				71	207.964	238.445	187.817	186.396	186.61
																				72	209.466	237.696	184.391	196.019	184.013
																				73	210.749	235.213	184.479	193.996	189.951
																				74	210.579	237.848	188.589	189.835	188.019
																				75	212.728	237.388	188.016	191.665	194.479
																				76	212.15	239.567	187.8	189.58	193.914
																				77	209.13	239.154	182.153	197.427	197.409
																				78	215.807	240.759	183.88	199.448	192.138
																				79	216.791	241.04	185.875	198.579	197.075
																				80	212.904	246.002	179.257	198.821	199.56
																				81	219.274	246.886	182.55	197.581	203.116
																				82	219.126	248.604	179.495	202.294	203.367
																				83	220.598	250.663	181.354	204.703	203.28
																				84	215.036	255.645	181.252	201.602	203.883
																				85	217.496	254.353	184.588	201.029	205.304
																				86	222.606	252.08	176.238	210.326	199.274
																				87	222.349	260.262	179.997	203.602	201.595
																				88	219.529	252.29	177.621	208.063	207.413
																				89	225.445	258.28	174.784	202.21	207.789
																				90	220.365	258.806	175.06	206.558	205.871
																				91	221.599	261.151	177.027	206.842	214.414
																				92	220.686	260.865	176.787	207.509	211.226
																				93	224.184	257.688	174.891	206.773	211.044
																				94	221.657	263.637	175.316	208.596	211.826
																				95	223.73	266.761	167.183	211.685	212.326
																				96	223.32	265.798	176.248	204.521	209.378
																				97	223.157	265.107	167.955	209.506	208.771
																				98	231.125	264.045	173.491	206.432	217.781
																				99	225.437	271.518	169.758	210.022	215.245
																				100	226.815	268.835	170.129	208.619	215.051
																				101	226.958	266.257	172.487	211.495	220.34
																				102	228.796	268.841	169.137	212.784	223.345
																				103	233.494	272.636	164.942	207.746	219.399
																				104	236.149	275.079	158.089	212.512	214.795
																				105	232.061	271.062	169.304	214.812	220.308
																				106	232.027	280.507	161.639	217.788	223.783
																				107	235.958	276.932	164.215	214.324	217.061
																				108	226.874	279.992	160.155	215.039	223.298
																				109	231.569	278.871	157.545	215.189	221.057
																				110	229.071	274.122	156.253	223.3	224.842
																				111	232.687	279.744	164.176	214.936	223.633
																				112	233.546	279.126	162.512	221.256	220.102
																				113	232.938	282.825	155.032	218.099	226.957
																				114	234.349	285.802	156.108	221.934	223.868
																				115	234.465	285.925	158.225	216.014	223.605
																				116	236.762	283.027	156.549	216.1	228.43
																				117	229.154	288.944	155.281	222.664	222.992
																				118	236.025	285.722	157.447	223.445	228.148
																				119	234.969	284.514	155.647	219.591	229.021
																				120	234.346	281.566	151.321	218.948	227.795
																				121	233.562	290.834	153.394	222.443	229.95
																				122	229.602	286.433	155.32	216.85	234.064
																				123	238.19	293.69	154.732	222.585	225.437
																				124	233.165	289.48	153.212	215.863	235.775
																				125	238.685	286.884	153.385	223.009	233.842
																				126	235.761	289.528	148.616	217.659	234.444
																				127	234	292.337	147.555	218.169	234.197
																				128	232.03	297.896	147.153	222.336	234.7
																				129	236.038	298.14	146.339	221.24	236.219
																				130	233.173	292.013	146.889	227.675	230.82
																				131	233.72	292.03	148.474	225.487	235.861
																				132	231.424	295.438	144.267	222.01	245.841
																				133	237.343	295.862	142.67	222.55	238.958
																				134	237.802	289.095	145.9	227.321	238.558
																				135	240.896	298.545	143.977	231.4	245.859
																				136	236.827	301.499	141.965	225.492	240.207
																				137	234.952	292.709	139.677	227.548	241.249
																				138	240.101	294.843	143.55	226.098	240.665
																				139	243.213	301.512	140.997	223.889	239.969
																				140	237.751	294.719	140.871	227.174	243.256
																				141	235.312	300.954	138.975	228.065	240.109
																				142	232.395	300.022	138.26	230.743	239.878
																				143	240.576	296.318	141.983	230.311	240.766
																				144	241.887	300.089	135.819	230.792	240.466
																				145	238.668	302.562	137.412	229.039	240.2
																				146	240.044	295.02	138.08	223.728	242.254
																				147	241.736	305.866	137.62	225.867	238.662
																				148	238.784	302.663	135.668	225.565	241.841
																				149	238.409	297.44	134.777	226.095	243.262
																				150	237.833	303.295	131.876	228.229	252.196
																				151	236.243	304.443	136.462	229.59	245.845
																				152	235.692	299.977	133.604	231.943	242.184
																				153	232.982	304.937	130.585	229.24	243.443
																				154	235.344	306.548	133.735	233.939	245.611
																				155	236.951	302.607	133.023	228.528	247.719
																				156	236.012	307.101	130.571	228.357	251.954
																				157	235.491	305.547	131.636	229.686	246.422
																				158	237.847	303.366	134.185	230.629	252.644
																				159	236.242	304.109	134.989	229.723	246.945
																				160	234.276	303.619	131.363	232.316	243.711
																				161	239.285	304.97	126.072	230.734	245.721
																				162	235.939	306.445	125.656	230.854	250.506
																				163	237.99	309.294	126.633	228.536	248.709
																				164	236.44	309.678	127.642	232.786	248.261
																				165	238.131	305.33	126.932	232.309	251.16
																				166	239.334	306.051	124.985	228.346	251.294
																				167	237.936	304.175	123.523	232.687	251.089
																				168	235.472	305.768	128.83	232.003	253.014
																				169	241.443	301.844	127.639	231.605	248.642
																				170	236.233	305.127	125.706	237.588	250.951
																				171	240.162	303.285	130.321	232.065	245.717
																				172	238.986	302.471	124.778	233.378	255.339
																				173	236.706	309.505	121.067	231.25	249.773
																				174	234.593	302.969	126.512	230.759	246.089
																				175	237.465	305.873	123.221	230.908	255.91
																				176	232.134	298.684	126.86	228.899	247.104
																				177	237.604	309.535	121.23	229.803	261.448
																				178	237.508	304.028	117.32	232.115	253.984
																				179	237.043	307.18	120.846	233.397	254.359
																				180	237.028	307.471	123.058	234.163	253.649
																				181	236.949	308.321	119.605	240.565	254.619
																				182	237.716	299.541	117.577	237.921	254.898
																				183	233.024	305.265	121.043	233.798	262.949
																				184	236.09	307.666	117.067	240.011	253.682
																				185	236.349	310.063	112.388	243.049	257.428
																				186	230.178	302.926	120	242.535	265.742
																				187	236.225	309.663	113.885	241.383	251.336
																				188	233.93	311.26	121.45	239.308	256.776
																				189	237.579	306.057	115.523	234.16	261.025
																				190	238.388	302.955	116.21	236.892	258.842
																				191	233.541	302.25	116.207	238.702	255.172
																				192	231.717	309.125	111.305	237.441	260.7
																				193	232.292	305.362	110.253	238.666	261.472
																				194	237.818	306.139	113.703	241.791	255.691
																				195	232.655	305.052	109.182	238.562	254.839
																				196	235.81	311.399	108.638	237.629	258.376
																				197	232.581	310.345	108.788	236.452	256.189
																				198	235.638	307.999	108.244	238.963	263.559
																				199	231.6	304.433	110.286	240.152	260.635
																				200	232.797	310.039	106.08	238.535	258.458
																				201	229.26	312.263	107.108	241.282	260.535
																				202	233.515	308.119	106.448	242.837	258.839
																				203	235.795	307.062	110.672	245.799	258.523
																				204	237.822	306.047	102.197	240.967	259.913
																				205	233.509	311.185	103.894	241.169	262.58
																				206	234.603	307.5	109.739	241.202	261.08
																				207	238.709	311.821	105.148	240.993	260.19
																				208	231.42	307.351	109.132	240.549	263.366
																				209	233.837	308.434	106.132	237.962	263.338
																				210	232.633	305.62	106.668	244.372	268.264
																				211	232.871	307.997	104.843	240.98	265.742
																				212	235.426	304.963	101.365	243.229	262.642
																				213	227.583	311.62	100.625	238.165	257.923
																				214	232.254	310.02	99.4544	243.018	261.121
																				215	235.036	307.119	102.453	248.691	258.481
																				216	235.091	307.773	101.611	240.334	264.051
																				217	236.168	314.284	104.514	240.184	261.015
																				218	230.441	310.586	102.787	242.077	263.046
																				219	234.107	309.07	103.372	242.01	267.616
																				220	230.83	310.872	96.0725	246.359	267.109
																				221	230.558	310.588	99.4309	243.699	271.185
																				222	230.047	310.362	95.0638	240.803	261.797
																				223	232.668	319.401	98.2477	241.86	265.791
																				224	230.951	312.107	95.0114	242.066	271.447
																				225	230.461	315.608	92.2288	249.401	265.513
																				226	226.593	318.816	93.2085	242.966	263.608
																				227	231.116	308.685	97.8581	247.605	260.681
																				228	233.892	318.986	98.2477	239.388	260.536
																				229	228.673	309.618	92.319	245.364	264.198
																				230	231.539	316.103	98.006	243.62	264.808
																				231	226.656	310.414	91.8057	249.401	264.085
																				232	233.038	315.813	92.0859	245.238	266.249
																				233	228.608	316.02	93.3732	243.338	269.723
																				234	230.438	314.934	92.3495	244.05	267.979
																				235	227.06	312.728	93.6445	242.943	276.065
																				236	234.934	310.574	89.728	249.17	266.633
																				237	227.673	313.108	93.7323	244.332	264.186
																				238	232.366	317.727	95.6976	244.693	272.532
																				239	226.041	310.886	90.645	242.762	268.134
																				240	228.091	313.646	85.7849	250.464	268.545
																				241	226.921	316.848	93.4837	250.737	265.454
																				242	234.9	314.526	86.7108	243.832	263.797
																				243	226.222	318.333	86.9724	244.965	268.661
																				244	225.924	313.715	86.6374	246.83	262.579
																				245	230.988	314.304	84.3759	248.417	271.314
																				246	229.89	312.503	86.812	243.804	268.262
																				247	230.943	315.771	85.7217	242.661	266.668
																				248	230.279	309.91	89.1361	246.441	271.97
																				249	224.67	319.637	86.5426	253.23	274.292
																				250	228.424	312.782	82.3912	248.383	269.716
																				251	223.122	312.22	84.9565	250.971	266.032
																				252	228.01	314.866	79.6953	246.862	270.94
																				253	226.519	309.26	83.9046	247.373	276.027
																				254	227.527	314.454	81.4734	251.39	268.929
																				255	228.582	320.236	80.4218	248.703	269.826
																				256	230.971	313.228	82.703	251.189	268.418
																				257	229.151	315.42	82.6815	244.45	264.213
																				258	228.295	314.773	77.5113	248.305	270.901
																				259	225.721	314.077	85.0362	245.952	272.627
																				260	229.108	309.349	84.3296	247.255	274.495
																				261	230.998	319.086	76.7652	244.459	273.352
																				262	226.562	315.66	82.8329	245.547	270.704
																				263	230.096	318.268	75.4178	245.606	274.472
																				264	229.446	313.383	79.1893	249.11	275.514
																				265	227.982	323.699	75.5914	246.008	271.162
																				266	226.223	315.319	79.0237	246.014	272.423
																				267	224.332	315.144	77.487	246.862	272.656
																				268	225.864	313.937	78.1024	247.471	268.405
																				269	219.313	313.685	78.885	251.787	280.114
																				270	224.032	313.935	73.8636	249.335	266.816
																				271	227.534	312.149	75.313	251.7	271.939
																				272	226.618	317.38	74.5306	242.796	274.662
																				273	225.702	312.537	71.3236	250.05	270.282
																				274	222.543	314.975	77.3657	252.118	274.337
																				275	221.794	316.168	70.2606	245.525	272.16
																				276	230.936	313.164	73.5301	248.456	279.958
																				277	214.725	308.926	60.9126	243.116	268.31
																				278	214.583	314.669	65.2917	237.181	264.576
																				279	221.271	319.788	66.737	248.097	266.886
																				280	227.305	325.934	73.6145	247.463	274.131
																				281	230.304	326.651	70.5609	247.29	273.104
																				282	221.209	318.243	72.9007	246.835	279.961
																				283	230.567	318.764	76.0097	250.732	268.585
																				284	223.006	320.248	70.2581	246.416	268.057
																				285	223.321	322.3	73.7187	248.482	268.21
																				286	229.137	325.689	74.434	249.199	268.104
																				287	219.485	319.929	70.3962	245.056	270.884
																				288	219.552	315.86	66.3241	247.253	276.339
																				289	226.917	319.142	72.562	244.877	269.319
																				290	222.482	314.761	67.3574	249.204	278.093
																				291	223.805	317.602	67.2791	247.475	271.85
																				292	222.843	316.259	69.354	244.859	269.598
																				293	216.38	319.4	67.8116	245.34	271.261
																				294	220.863	320.185	70.3232	246.902	270.422
																				295	222.868	317.112	66.066	245.451	281.193
																				296	224.636	321.214	71.4454	250.794	267.807
																				297	219.223	315.702	64.7288	244.338	272.283
																				298	223.643	313.829	66.4181	243.481	268.427
																				299	222.874	316.422	61.7818	246.581	274.388
																				300	217.014	320.017	67.4819	247.924	267.36
																				301	221.848	318.997	61.6802	245.182	274.578
																				302	215.779	326.405	65.6672	249.488	277.238
																				303	218.148	314.161	67.7801	244.642	273.438
																				304	222.899	322.251	64.2899	246.975	267.252
																				305	215.612	317.934	59.5734	249.85	275.412
																				306	216.109	317.8	61.293	245.886	276.519
																				307	212.46	315.443	56.4819	243.824	269.643
																				308	214.686	316.714	58.7702	239.584	271.377
																				309	213.111	318.088	59.4336	241.599	268.145
																				310	210.036	315.037	58.0774	244.59	277.039
																				311	211.35	317.913	57.45	245.09	271.554
																				312	218.814	319.487	53.3529	249.113	270.523
																				313	216.159	314.89	58.1248	245.31	277.184
																				314	213.163	315.49	53.6814	242.902	276.559
																				315	211.775	314.971	59.7683	244.319	265.835
																				316	212.22	316.996	60.049	243.102	268.965
																				317	217.506	320.689	55.7133	243.964	273.678
																				318	210.185	318.536	59.5819	239.294	268.837
																				319	219.118	318.612	56.9307	236.163	269.57
																				320	211.508	315.596	57.1257	248.292	264.165
																				321	207.168	321.661	53.8558	244.493	271.006
																				322	206.083	321.177	56.8666	253.478	275.092
																				323	219.078	317.262	54.944	240.956	271.026
																				324	215.59	319.334	51.505	242.417	269.73
																				325	212.394	313.074	56.5558	239.14	274.056
																				326	211.054	312.08	51.7356	247.189	277.096
																				327	213.444	317.499	56.8233	246.487	269.203
																				328	218.843	317.735	50.8803	245.849	274.446
																				329	206.432	319.148	51.1998	244.625	268.848
																				330	210.313	315.91	46.2849	247.049	271.883
																				331	214.613	317.273	51.2648	241.503	275.34
																				332	212.688	325.405	52.666	241.35	282.573
																				333	210.574	321.799	45.8651	251.795	269.194
																				334	210.035	322.386	50.2368	244.259	268.599
																				335	210.258	316.227	44.2396	246.191	277.838
																				336	210.125	320.058	49.3642	246.204	270.869
																				337	207.479	314.712	49.1871	246.22	270.903
																				338	205.744	320.448	46.411	246.067	274.152
																				339	213.032	319.089	50.6798	242.75	278.398
																				340	210.526	313.925	47.6306	241.046	277.477
																				341	203.949	322.304	50.2331	241.142	272.578
																				342	206.978	322.619	47.108	246.449	271.688
																				343	207.359	322.023	41.9414	248.034	268.948
																				344	204.18	311.908	44.92	243.851	270.273
																				345	208.376	318.341	47.4234	246.818	271.393
																				346	206.687	320.689	39.9558	239.904	273.1
																				347	206.593	318.938	46.7013	247.061	276.881
																				348	204.596	312.621	48.8392	235.269	276.2
																				349	201.077	318.523	45.4487	243.743	272.02
																				350	207.781	318.528	42.3417	246.891	274.913
																				351	215.538	315.626	42.6815	242.402	269.44
																				352	205.169	312.87	44.0123	246.17	268.049
																				353	205.322	323.176	43.9218	243.644	271.144
																				354	206.687	317.941	42.9854	247.03	273.131
																				355	209.136	317.95	41.48	240.413	271.653
																				356	206.265	315.677	46.7313	248.162	275.619
																				357	198.748	322.955	38.2833	246.687	273.582
																				358	204.446	317.196	40.4377	241.705	272.904
																				359	204.31	322.616	46.2162	240.239	270.156
																				360	202.209	322.471	45.6198	241.491	283.608
																				361	198.396	315.168	35.644	240.479	273.218
																				362	206.95	318.042	39.6686	240.012	273.493
																				363	206.299	315.039	48.8029	244.4	275.296
																				364	205.982	320.152	40.4607	244.186	270.269
																				365	204.235	314.362	42.9871	245.417	271.361
																				366	203.497	316.177	40.2274	240.625	270.713
																				367	201.623	315.444	42.5781	245.409	271.624
																				368	203.515	318.931	40.8352	240.649	276.863
																				369	201.662	314.974	38.6554	239.752	268.675
																				370	205.364	317.624	40.7266	241.193	274.178
																				371	206.596	316.509	45.8633	242.899	270.352
																				372	204.634	320.587	35.2259	245.51	267.078
																				373	199.129	318.339	34.3858	238.487	269.392
																				374	205.294	318.698	28.8441	247.284	275.427
																				375	204.157	314.637	35.4533	247.506	272.004
																				376	197.531	317.19	34.5286	248.859	274.695
																				377	198.492	319.309	40.1299	239.196	267.135
																				378	199.836	321.379	32.9442	247.786	269.193
																				379	200.364	313.127	35.6073	248.94	277.868
																				380	202.199	315.769	31.2842	247.367	275.288
																				381	198.222	313.059	35.4305	242.234	275.672
																				382	200.381	324.396	39.2619	250.818	273.783
																				383	207.131	318.78	36.1176	241.498	269.486
																				384	203.154	320.364	36.4708	246.705	277.051
																				385	195.063	321.487	38.6154	244.056	279.06
																				386	202.837	321.17	26.0784	244.312	264.1
																				387	201.621	320.028	35.6633	245.206	278.102
																				388	205.637	321.134	31.3461	242.862	273.017
																				389	197.357	319.583	33.1415	249.644	265.219
																				390	203.604	320.435	32.6588	247.824	275.761
																				391	200.636	320.828	29.1258	246.409	273.237
																				392	203.36	316.616	31.7076	240.037	271.693
																				393	200.628	314.756	29.8563	248.096	272.36
																				394	202.87	318.315	29.199	240.349	272.314
																				395	200.083	317.653	30.9652	247.049	272.299
																				396	193.237	316.165	26.8133	246.829	275.281
																				397	190.928	318.837	30.9273	241.423	267.817
																				398	198.156	315.626	27.386	242.945	279.247
																				399	197.793	317.248	31.1142	243.953	269.524
																				400	195	317.476	35.391	241.852	274.893

## Sheet: Figure 3a
	Figure 3a
		Background subtracted-fluorescence
	Time (min)	Negative control	10 nM	1 nM	100 pM	10 pM	1 pM	100 fM	10 fM	Threshold line
	1	148.249	97.697	26.575	8.69383	97.5233	7.25954	0	0	10000
	2	138.267	86.1844	106.494	29.8249	141.662	24.4388	38.3058	39.0362	10000
	3	133.702	64.1098	152.768	73.0827	144.903	26.0989	85.6036	46.3068	10000
	4	125.602	47.9668	240.556	106.24	147.433	26.2103	130.274	57.2345	10000
	5	115.522	58.0123	340.063	124.766	162.883	45.6255	170.654	90.1108	10000
	6	110.679	64.1098	413.603	161.721	164.213	123.577	201.718	147.204	10000
	7	107.189	79.3569	481.889	216.143	179.108	151.205	284.193	158.484	10000
	8	98.3127	86.1844	594.058	292.616	208.76	204.887	357.394	213.477	10000
	9	89.6748	97.697	609.313	307.872	237.496	235.2	397.37	278.693	10000
	10	87.3964	111.317	631.211	383.91	240.883	296.949	408.215	293.194	10000
	11	82.5176	173.053	748.702	410.324	334.669	317.532	433.25	311.313	10000
	12	74.713	290.391	757.871	439.628	337.82	324.446	506.856	345.411	10000
	13	69.4292	365.287	819.566	543.825	397.867	360.974	590.708	395.509	10000
	14	64.2133	454.063	911.196	544.773	437.366	386.132	616.601	440.182	10000
	15	61.358	555.834	921.412	562.641	460.392	442.129	624.777	442.203	10000
	16	54.3115	709.144	952.984	655.813	461.145	474.436	692.832	504.536	10000
	17	50.4417	821.151	1045.46	690.793	486.896	490.075	737.744	539.425	10000
	18	50.4417	991.549	1100.31	726.781	520.39	524.336	814.194	595.422	10000
	19	54.3115	1139.22	1200.63	786.027	540.82	546.524	835.492	618.212	10000
	20	61.358	1262.55	1243.95	794.085	574.977	552.246	865.735	623.4	10000
	21	64.2133	1463.55	1300.26	872.49	589.436	581.972	972.724	640.068	10000
	22	69.4292	1691.65	1368.5	874.209	616.739	589.124	985.026	693.645	10000
	23	74.713	1867.81	1449.49	911.543	691.098	592.468	989.09	741.317	10000
	24	76.1442	2078.49	1548.17	970.046	698.953	601.576	1005.27	751.331	10000
	25	82.5176	2276.69	1648.04	985.747	755.797	636.099	1032.15	754.677	10000
	26	87.3964	2494.07	1738.52	1093.15	785.169	638.749	1079.93	818.969	10000
	27	87.3964	2718.93	1872.11	1129.32	835.856	647.037	1143.73	856.418	10000
	28	87.3964	2920.72	2041.71	1173.01	886.662	671.223	1145.17	857.332	10000
	29	87.3964	3211.02	2173.81	1301.89	999.94	679.783	1205.3	929.374	10000
	30	87.3964	3465.66	2335.44	1392.26	1052.05	734.069	1271.8	930.794	10000
	31	87.3964	3695.95	2536.84	1480.53	1154.73	797.271	1319.35	985.198	10000
	32	87.3964	3991.74	2739.48	1723.72	1251.87	806.967	1380.55	1049.04	10000
	33	87.3964	4199.12	2962.57	1889.39	1378.5	876.556	1407.36	1096.38	10000
	34	87.3964	4476.42	3151.83	2027.96	1478.26	970.147	1435.94	1133.54	10000
	35	87.3964	4779.6	3480.95	2286.91	1600.29	1060.36	1553.98	1200.75	10000
	36	102.946	5065.1	3742.13	2554.23	1766.75	1165.22	1714.02	1269.42	10000
	37	146.911	5375.82	4021.77	2809.48	1952.92	1306.17	1748.51	1331.53	10000
	38	192.795	5722.54	4351.26	3047.03	2159.41	1446.76	1827.59	1445.52	10000
	39	243.863	6046.45	4678.62	3353.52	2407.13	1572	1984.22	1493.72	10000
	40	309.052	6366.14	5040.78	3638.64	2596.23	1736.83	2082.57	1598.95	10000
	41	383.166	6723.34	5331.49	3944.52	2889.37	1921.15	2218.83	1728.93	10000
	42	468.447	7100.78	5786.86	4255.33	3130.74	2175.49	2386.48	1842.03	10000
	43	561.442	7472.01	6156.53	4616.19	3395.11	2365.96	2509.53	1986.95	10000
	44	654.853	7830.97	6539.52	4949.78	3668.12	2622.23	2639.91	2097.63	10000
	45	764.665	8270.15	6933.46	5321.47	3978.71	2830.07	2810.96	2271.87	10000
	46	887.541	8663.22	7281.33	5749.64	4355.76	3134.82	3022.06	2432.27	10000
	47	1023.89	9108.73	7687.5	6078.5	4670.3	3407.41	3252.67	2577.22	10000
	48	1162.38	9579.52	8131.07	6437.31	4994.41	3709.05	3463.6	2786.96	10000
	49	1301.57	9995.21	8577.7	6910.77	5376.42	4009.84	3723.96	2974.89	10000
	50	1445.73	10466.1	8962.36	7295.97	5675.44	4284.88	3927.46	3155.3	10000
	51	1603.21	10977.8	9390.5	7691.62	5993.12	4614.05	4210.32	3351.28	10000
	52	1779.18	11496.6	9831.04	8139.78	6388.09	4905.82	4463.03	3555.6	10000
	53	1971.58	11989.4	10268.6	8550.15	6815.38	5299.02	4687.63	3760.5	10000
	54	2169.34	12501.1	10731	8964.69	7192.13	5660.36	4967.12	4029.23	10000
	55	2368.49	13051.2	11179.6	9372.15	7531.81	6005.66	5187.99	4239.76	10000
	56	2577.85	13591.6	11674.7	9767.74	8002.89	6322.02	5489.34	4511.41	10000
	57	2781.93	14158.8	12089.3	10241.4	8206.24	6706.42	5826.14	4782.13	10000
	58	3005.14	14704.3	12539.4	10649.1	8736.81	7095.11	6068.34	5001.81	10000
	59	3234.17	15238	12935	11013.3	9004.14	7485.57	6362.71	5293.22	10000
	60	3485.03	15752.5	13422.8	11523.1	9499.4	7855.4	6741.51	5562.3	10000
	61	3728.77	16376.1	13853.5	11938.4	9876.36	8245.66	7061.64	5836.21	10000
	62	3981.87	16801.3	14251.5	12357.6	10201	8648.37	7360.32	6102.81	10000
	63	4240.35	17270.7	14682.4	12670.1	10569.9	8975.08	7693.13	6369.73	10000
	64	4511.89	17696	15124.6	13160.1	10959.8	9337.29	7934.35	6714.05	10000
	65	4785.51	18127.7	15521.9	13530.7	11361.1	9743.77	8302.38	6972.43	10000
	66	5073.88	18422.9	15938.7	13946.9	11672.8	10163.4	8607.25	7273.89	10000
	67	5367.55	18700	16397.3	14336.2	12298.5	10548.3	8937.53	7625.85	10000
	68	5662.05	18901.3	16635.6	14767.5	12584.3	10927.3	9236.87	7890.47	10000
	69	5958.72	19014.6	16965.8	15162.1	13050	11306.9	9624.28	8151.95	10000
	70	6265.31	19208.3	17415.2	15483	13434.1	11717.4	10002.5	8464.3	10000
	71	6567.76	19300.2	17707.9	16035.2	13778.7	12125	10338.1	8783.27	10000
	72	6882.03	19364.8	18004.5	16346.9	14225.2	12492.4	10658	9108.71	10000
	73	7193.66	19465.3	18295.7	16627.5	14567.7	12914.6	10967.6	9393.12	10000
	74	7519.35	19604.2	18542	17080.7	14954.1	13274.2	11332.3	9736.31	10000
	75	7844.25	19689.7	18798.9	17477.2	15348.9	13685.2	11700.7	10029.9	10000
	76	8166.92	19721	18915.6	17681.3	15662	14019	12035.2	10376	10000
	77	8500.22	19730.3	19171.4	17978.7	16081	14429.9	12357.8	10688.3	10000
	78	8823.09	19784	19276.4	18336.5	16353.6	14760.5	12670.9	10981.9	10000
	79	9157.38	19819	19459.5	18511.8	16698.6	15146.1	13055.9	11337.5	10000
	80	9483.94	19841.6	19582.3	18757	17096.2	15430	13404.3	11666.6	10000
	81	9821.1	19853.1	19619.9	18975.4	17307.6	15864.5	13669.8	11933.9	10000
	82	10149.8	19856.6	19711.8	19079.7	17819.5	16207.4	13987.6	12297	10000
	83	10489.5	19857.7	19721.5	19299.3	18018.8	16515.4	14344.1	12559.6	10000
	84	10819	19862.7	19726	19339.1	18228	16899.2	14725.7	12925.2	10000
	85	11172.1	19864.8	19732.1	19406.7	18572.7	17150.7	15112.9	13185.9	10000
	86	11514.8	19869.6	19761.7	19437.4	18752.9	17531.1	15373.9	13567.5	10000
	87	11870.2	19877	19761.7	19549.3	18893.1	17790.8	15643.2	13810.8	10000
	88	12202.2	19885.3	19766.9	19555	19083.4	17998.7	15956.7	14122.4	10000
	89	12543.9	19888.1	19768.9	19578.4	19239.5	18248.1	16273.4	14454.5	10000
	90	12884.5	19888.1	19768.9	19592.2	19322.1	18469.9	16576.8	14722.2	10000
	91	13219.6	19888.1	19768.9	19600.7	19471.3	18751.4	16792.7	15032.9	10000
	92	13547	19888.9	19768.9	19611.7	19568.5	18928.7	17016.6	15323	10000
	93	13871.9	19888.9	19768.9	19617.2	19596	19067.8	17324	15650.8	10000
	94	14200.3	19888.9	19768.9	19620.8	19625.6	19195.7	17564	15882.4	10000
	95	14529.3	19890.1	19778	19622.7	19673.3	19261.9	17819.6	16185	10000
	96	14855.4	19891	19778	19624.1	19697.3	19405.5	18099.7	16453	10000
	97	15177.5	19891.6	19785.4	19625.1	19716.4	19440.3	18328.4	16709.6	10000
	98	15480.1	19891.6	19785.4	19628.7	19716.4	19489.5	18455.9	16957.4	10000
	99	15780.8	19893.3	19785.4	19628.7	19717.8	19549.9	18630.2	17219.1	10000
	100	16080.3	19893.3	19785.4	19652.7	19721.8	19641.8	18753.7	17476	10000
	101	16379.4	19893.3	19785.4	19652.7	19781	19710.8	18945.9	17707.6	10000
	102	16666.9	19893.3	19785.4	19652.7	19793.6	19744.3	19077.5	17908.8	10000
	103	16935.6	19893.4	19785.4	19659.5	19794.3	19759.5	19255.4	18152	10000
	104	17197.4	19894.5	19785.4	19659.5	19797.2	19759.9	19296.2	18337.9	10000
	105	17448.9	19894.5	19785.4	19659.5	19800.6	19769.4	19330	18493.9	10000
	106	17691	19894.5	19785.4	19663.5	19803.2	19779.9	19427.6	18664.5	10000
	107	17924	19894.5	19785.4	19667.7	19806.2	19788.7	19449.8	18818	10000
	108	18146.2	19893.4	19785.4	19667.7	19809.3	19796.8	19482	18908.4	10000
	109	18354.5	19893.3	19785.4	19667.7	19809.3	19799.5	19488.6	19118.6	10000
	110	18545.1	19893.3	19785.4	19667.7	19809.3	19802.3	19489.2	19222.4	10000
	111	18722.6	19893.4	19782.2	19667.7	19809.3	19810.2	19514.6	19303.6	10000
	112	18893	19893.4	19778.9	19667.7	19815.8	19833.6	19609.9	19322.1	10000
	113	19041.5	19893.3	19778.9	19667.7	19817.4	19834.6	19616.3	19380.4	10000
	114	19169.7	19893.3	19778	19667.7	19824.3	19834.8	19636.6	19528.5	10000
	115	19280.8	19891.6	19777.8	19667.8	19826.1	19837.8	19637.7	19577.5	10000
	116	19387.1	19891.6	19764.5	19667.8	19826.2	19842.2	19652.2	19603.9	10000
	117	19483.7	19893.3	19761.7	19667.8	19826.4	19848.7	19662.9	19643	10000
	118	19564.1	19893.3	19752.6	19667.7	19826.4	19853.7	19668.6	19648.4	10000
	119	19627.2	19893.3	19751.5	19667.7	19834.1	19855.5	19669.8	19701.1	10000
	120	19684.8	19893.4	19743.8	19667.7	19834.1	19857.3	19672.8	19726.2	10000
	121	19722.1	19895.2	19743.6	19667.7	19836.5	19869.8	19673.3	19760.6	10000
	122	19757.6	19893.4	19743.5	19659.5	19841.5	19870.2	19682.4	19766.2	10000
	123	19788	19893.3	19732.4	19655.9	19843.6	19877.1	19686.3	19772.8	10000
	124	19824.1	19891.6	19732.1	19655.9	19843.6	19877.1	19686.9	19772.8	10000
	125	19839.6	19891.6	19728.2	19659.5	19843.6	19877.1	19688.4	19772.8	10000
	126	19856.5	19890.1	19728.2	19655.9	19843.6	19880.4	19700.4	19806	10000
	127	19868	19891.6	19727.8	19659.5	19843.6	19882.1	19701.7	19810.4	10000
	128	19891.1	19890.1	19724.5	19655.9	19843.6	19882.6	19704.1	19814.3	10000
	129	19905.9	19888.1	19716.4	19652.7	19843.6	19882.9	19710.3	19816.1	10000
	130	19921.8	19887.3	19712.8	19652.7	19841.5	19884.2	19710.3	19829.1	10000
	131	19937.3	19886	19707.4	19652.7	19841.5	19884.6	19715.2	19839.1	10000
	132	19949.5	19882.5	19693.6	19643.4	19843.6	19890.9	19724.3	19839.5	10000
	133	19952.3	19882.5	19690.7	19642.4	19844.8	19896.8	19729.3	19842.2	10000
	134	19953.7	19882.5	19676.2	19629.3	19844.8	19896.8	19734.5	19843.3	10000
	135	19956.2	19882.5	19668.8	19617.4	19847.1	19890.9	19741.3	19846.6	10000
	136	19957.6	19881.6	19665.6	19617.1	19847.1	19884.6	19745	19849.8	10000
	137	19963.3	19881.6	19665.2	19610.4	19844.8	19890.9	19745	19855.2	10000
	138	19965.6	19877.3	19649.6	19607.5	19843.6	19890.9	19756	19863.7	10000
	139	19968.3	19882.5	19642.4	19617.1	19843.6	19902.8	19741.3	19863.8	10000
	140	19969.1	19877.3	19638.3	19607.5	19844.8	19908	19734.5	19863.8	10000
	141	19971.2	19882.5	19635.2	19607.5	19843.6	19908	19729.3	19863.8	10000
	142	19972.4	19886	19631.6	19607.5	19841.5	19884.6	19729.3	19872.3	10000
	143	19973.7	19887.3	19631.6	19594.5	19843.6	19882.9	19734.5	19863.8	10000
	144	19974.9	19887.3	19631.1	19607.5	19844.8	19870.2	19756.4	19863.7	10000
	145	19976.1	19887.3	19613.4	19584.5	19843.6	19870.2	19770.7	19863.7	10000
	146	19977.4	19897.8	19611.3	19560.5	19843.6	19882.9	19816.5	19839.1	10000
	147	19978.6	19887.3	19609.7	19560.5	19843.6	19884.6	19862.4	19806	10000
	148	19979.8	19886	19609.7	19617.1	19843.6	19882.9	19908.3	19772.8	10000
	149	19981.1	19874.9	19631.1	19664.3	19820.1	19847.7	19954.1	19739.7	10000
	150	19982.3	19848.1	19642.4	19746.1	19820.1	19847.7	20000	19706.5	10000

## Sheet: Figure 3b
		Threshold time
		Negative control	10 nM	1 nM	100 pM	10 pM	1 pM	100 fM	10 fM		SLOPE
	Replicate1	82	48	52	56	61	64	70	75		4.4595
	Replicate2	80	51	55	58	64	68	71	76		Y interval
	Replicate3	82	49	53	57	61	66	70	76		12.8105
	Average	81.3333	49.3333	53.3333	57	62	66	70.3333	75.6667
	Standard deviation (SD)	1.1547	1.52753	1.52753	1	1.73205	2	0.57735	0.57735
	Standard error (SE)	0.666667	0.881917	0.881917	0.57735	1	1.1547	0.333333	0.333333
	LoB using SD	79.4339
	LoB using SE	80.2367
	LoD using SD	78.4841		14.7267	1.8764e-15
	LoD using SE	78.8855		14.8167	1.52515e-15

## Sheet: Figure 3c
	Figure 3c
		Background subtracted-fluorescence
	Time (min)	Negative control	1 nM	100 pM	10 pM	1 pM	100 fM	10 fM	1 fM	Threshold line
	1	0	26.2463	212.863	120.456	84.9142	27.2481	0	0	10000
	2	34.0925	6.03879	172.742	120.456	45.6725	6.20848	9.40434	37.8068	10000
	3	58.7689	20.5414	167.174	119.446	35.1745	9.81057	22.12	79.0157	10000
	4	86.0696	20.5414	156.521	111.177	34.1288	12.9104	32.6314	103.717	10000
	5	114.123	22.5316	141.607	96.289	28.7953	23.7659	43.6864	131.86	10000
	6	150.168	25.6721	127.502	96.289	26.4016	27.2481	75.1627	191.732	10000
	7	191.617	26.2463	123.24	111.177	26.4016	27.9567	87.529	211.354	10000
	8	229.472	44.0036	119.146	119.446	28.7953	33.1582	103.227	247.942	10000
	9	254.345	47.0632	118.846	120.456	34.1288	58.186	112.117	291.166	10000
	10	287.507	49.0948	110.048	129.208	34.6561	68.1013	120.727	291.555	10000
	11	313.698	66.0458	106.068	131.943	34.8745	68.103	140.146	336.081	10000
	12	341.312	77.0098	105.931	154.148	35.1454	90.8281	161.769	379.318	10000
	13	366.293	80.2327	100.836	176.199	35.1454	122.735	172.647	385.225	10000
	14	391.439	104.449	91.9307	178.492	35.1745	128.2	195.084	422.706	10000
	15	419.011	117.361	91.9307	184.781	35.1745	130.605	230.346	458.711	10000
	16	431.151	134.595	91.9307	186.309	35.2746	148.994	239.055	464.805	10000
	17	459.615	135.845	94.1765	186.372	35.2746	168.371	255.991	489.671	10000
	18	474.097	176.409	100.836	188.025	35.294	188.409	269.238	512.212	10000
	19	501.532	177.71	105.931	192.443	35.3823	197.976	288.628	530.817	10000
	20	517.69	203.341	106.057	193.149	37.4889	221.089	302.408	559.053	10000
	21	542.623	219.669	106.068	204.31	37.4889	230.662	317.512	559.463	10000
	22	567.164	227.94	109.891	208.71	40.2238	232.979	348.673	589.51	10000
	23	582.63	295.58	110.048	214.384	40.8843	261.845	351.137	632.29	10000
	24	607.97	296.056	110.224	219.284	41.4245	277.922	366.215	637.72	10000
	25	615.268	348.584	115.152	219.598	41.9682	283.369	385.157	642.689	10000
	26	636.076	393.082	118.14	220.462	42.7278	292.43	394.899	679.92	10000
	27	651.548	401.894	118.14	227.334	42.7278	321.277	427.383	680.581	10000
	28	664.302	421.732	118.14	228.422	42.7278	331.938	432.661	698.64	10000
	29	689.13	541.206	118.14	229.015	43.4414	337.207	458.845	701.378	10000
	30	706.867	607.222	118.14	230.686	44.5457	353.177	468.502	727.878	10000
	31	717.476	689.389	118.14	233.793	44.9777	380.385	480.374	731.009	10000
	32	722.486	787.974	118.14	237.582	45.8232	381.546	501.846	752.577	10000
	33	749.749	877.184	118.14	238.249	45.9077	404.24	511.062	767.068	10000
	34	754.462	1099.19	118.14	238.698	46.3381	416.856	534.866	778.719	10000
	35	772.853	1324.95	119.146	240.162	48.3591	424.857	536.876	783.124	10000
	36	776.033	1546.72	129.129	256.636	48.9445	439.712	550.129	801.287	10000
	37	799.748	1896.6	132.988	259.244	49.5727	447.533	576.216	802.179	10000
	38	805.36	2307.09	182.306	263.467	50.9712	465.841	592.554	807.152	10000
	39	824.327	2789.08	189.295	265.063	52.5219	475.434	609.432	830.364	10000
	40	831.387	3446.72	214.573	283.823	53.4263	487.155	623.215	838.29	10000
	41	851.435	4162.77	229.291	287.663	58.0216	503.408	640.537	842.274	10000
	42	851.813	4977.2	235.391	287.75	59.1734	520.451	666.43	864.574	10000
	43	868.598	5894.63	276.189	290.868	60.197	532.027	672.387	868.805	10000
	44	882.448	7033.39	353.023	301.597	60.9636	546.068	677.561	870.192	10000
	45	895.223	8154.42	447.97	314.557	61.7263	555.934	692.257	883.607	10000
	46	909.613	9389.31	525.811	326.792	65.6924	559.038	700.513	895.307	10000
	47	910.918	10538.5	630.087	327.263	72.384	567.101	730.076	895.489	10000
	48	923.367	11821.7	723.343	336.822	72.7216	585.902	742.801	901.876	10000
	49	932.958	12980.4	912.412	341.011	77.5206	600.6	756.225	910.964	10000
	50	941.783	14038.9	1199.69	345.704	78.5074	608.44	771.848	911.597	10000
	51	956.746	15061.5	1542.68	347.16	83.0792	624.834	783.599	918.963	10000
	52	965.059	15957.2	2006.05	352.368	84.3395	630.297	792.54	919.281	10000
	53	972.082	16746.9	2555.41	368.999	85.6843	648.889	827.284	920.558	10000
	54	979.378	17541.2	3298.06	391.133	94.4287	653.761	837.522	934.954	10000
	55	981.409	18201.7	4258.09	422.268	96.6742	673.733	844.428	941.271	10000
	56	987.985	18647.6	5462.9	430.038	97.4502	676.171	862.856	946.167	10000
	57	1002.72	19029.6	6862.03	457.948	114.029	689.319	868.717	947.509	10000
	58	1019.1	19089.9	8470.36	483.638	114.037	695.807	888.064	952.039	10000
	59	1021.2	19149.7	10240.8	526.813	119.279	713.033	888.758	956.782	10000
	60	1031.66	19204.8	12074.5	593.543	137.561	731.46	901.903	963.387	10000
	61	1032.44	19230.2	13858.9	683.125	144.189	738.538	923.076	967.703	10000
	62	1047.99	19232.6	15479.2	783.819	156.773	744.615	944.416	975.433	10000
	63	1052.69	19233.1	16840.7	900.092	181.627	765.33	944.914	977.113	10000
	64	1065.51	19236	17905.5	998.829	186.246	774.315	958.668	977.158	10000
	65	1075.27	19249.3	18589.3	1251.96	230.133	781.032	975.089	982.153	10000
	66	1087.35	19270.9	19070.1	1511.48	252.795	803.379	995.75	983.611	10000
	67	1090.31	19279.5	19357.8	1803.15	285.427	811.157	1020.77	984.462	10000
	68	1091.89	19287.3	19558.2	2266.66	340.619	820.354	1022.29	994.114	10000
	69	1094.88	19288.8	19650.8	2760.16	392.758	835.659	1037.54	1002.89	10000
	70	1096.4	19298.4	19697.4	3389.31	460.932	846.045	1046.91	1012.64	10000
	71	1111.02	19301	19702.6	4163.92	567.267	869.118	1065.59	1013.56	10000
	72	1115.9	19303.2	19702.6	5057.33	682.22	878.414	1080.95	1019.56	10000
	73	1123.16	19316.5	19737.5	6100.11	827.343	899.848	1084.02	1030.82	10000
	74	1127.06	19325.2	19751.6	7267.51	1009.04	912.084	1087	1033.54	10000
	75	1129.86	19329.3	19760.2	8486.81	1247.36	938.879	1096.52	1044.64	10000
	76	1138.69	19335.6	19763.7	9848.14	1506.97	948.76	1131.74	1045.72	10000
	77	1140.06	19336.9	19773.1	11127.1	1831.23	975.645	1149.65	1047.72	10000
	78	1143.68	19341.4	19776.6	12518.5	2238.3	995.901	1163.03	1061.01	10000
	79	1158.26	19355.1	19777.7	13691.9	2646.52	1031.37	1177.79	1066.59	10000
	80	1164.32	19366.5	19790.3	14977.4	3115.81	1048.81	1192.3	1071.6	10000
	81	1166.04	19378.3	19790.3	16042.1	3620.19	1092.85	1204.08	1082.59	10000
	82	1173.81	19378.4	19790.3	17104.5	4184.41	1133.46	1220.07	1094.95	10000
	83	1176.93	19400.4	19790.3	17931.3	4754.03	1180.59	1247.6	1102.26	10000
	84	1179.32	19411	19790.3	18484.2	5347.77	1232.91	1273.15	1109.32	10000
	85	1180.19	19413.3	19790.3	19026.5	6033.59	1293.17	1305.48	1117.68	10000
	86	1190.59	19444.6	19790.3	19319.7	6734.12	1370.68	1339.62	1130.47	10000
	87	1198.95	19454.5	19790.3	19610.8	7562.21	1464.79	1348.26	1131.06	10000
	88	1210.41	19478.8	19790.3	19685.3	8492.64	1585.22	1375.81	1145.38	10000
	89	1213.18	19492.8	19790.3	19685.3	9484.37	1723.63	1429.3	1156.14	10000
	90	1220.15	19493.3	19790.3	19685.3	10666.2	1919.29	1458.86	1165.59	10000
	91	1234.14	19496	19790.3	19726.3	11900.9	2138.5	1526.62	1169.91	10000
	92	1234.57	19502.9	19790.3	19726.3	13169.9	2436.61	1572.14	1180.67	10000
	93	1236.4	19535.2	19790.3	19726.3	14468.5	2814.23	1636.36	1189.48	10000
	94	1251.58	19543.8	19790.3	19726.3	15726.5	3285.34	1706.33	1223.33	10000
	95	1266.12	19549.2	19790.3	19726.3	16777.2	3876.06	1807.73	1224.63	10000
	96	1270.38	19551.2	19790.3	19727.2	17708.7	4600.43	1921.34	1233.28	10000
	97	1284.39	19551.6	19781.4	19727.2	18481.3	5471.84	2077.26	1280.42	10000
	98	1292.67	19566.1	19778.5	19727.2	18971.5	6515.43	2251.64	1287.7	10000
	99	1304.93	19584.8	19778.5	19727.2	19354.8	7707.61	2460.74	1294.52	10000
	100	1320.56	19592.9	19777.7	19727.2	19596.1	9054.25	2752.89	1342.99	10000
	101	1340.52	19593.4	19776.6	19727.2	19786.7	10517.1	3037.63	1355.81	10000
	102	1351.87	19594	19773.1	19727.2	19874.2	12032.4	3406.19	1384.22	10000
	103	1367.43	19598.1	19773.1	19727.2	19903.8	13532.6	3818.19	1417.08	10000
	104	1389.15	19601.7	19773.1	19727.2	19908.7	14974.1	4328.68	1443.31	10000
	105	1405.75	19604.5	19762.8	19727.2	19908.7	16259	4873.4	1516.18	10000
	106	1430.99	19608.6	19761.1	19727.2	19908.7	17349.2	5497.21	1552.68	10000
	107	1460.58	19611.1	19760.2	19727.2	19908.7	18197.3	6155.36	1597.64	10000
	108	1485.65	19616.7	19749.4	19727.2	19908.7	18834.8	6932.88	1698.36	10000
	109	1506.03	19617	19744.7	19727.2	19908.7	19265.5	7742.19	1761.15	10000
	110	1553.22	19621.1	19744.7	19727.2	19908.7	19540.8	8657.74	1875.73	10000
	111	1583.84	19626.2	19731.9	19727.2	19908.7	19719.5	9630.11	1995.79	10000
	112	1633.79	19627.3	19729	19727.2	19908.7	19794.5	10697	2120.17	10000
	113	1668.52	19634	19723.1	19727.2	19908.7	19842.9	11807	2316.29	10000
	114	1726.35	19635.2	19718.1	19726.3	19908.7	19852.7	12976	2525	10000
	115	1772.14	19649.7	19711.9	19689.5	19908.7	19860.9	14086.3	2816.22	10000
	116	1848.23	19668.4	19708.7	19685.3	19908.7	19873.8	15159.9	3194.38	10000
	117	1927.06	19672.8	19703.3	19657.9	19908.7	19876.3	16145.3	3627.58	10000
	118	1996.1	19682.7	19703.1	19656.1	19908.7	19885.9	17058.4	4191.98	10000
	119	2098.34	19684.2	19697.2	19646.9	19908.7	19890.5	17790.1	4894.75	10000
	120	2202.09	19686.5	19693.7	19644	19908.7	19893.5	18391.4	5792.01	10000
	121	2316.54	19701.4	19693.2	19633.7	19908.7	19900.6	18810.5	6830.47	10000
	122	2448.19	19710.3	19683.2	19609.6	19908.7	19901.8	19190.2	8035.31	10000
	123	2598.87	19723.8	19679	19606.7	19908.7	19903.4	19422.4	9422.23	10000
	124	2774.63	19746	19676.8	19604.6	19908.7	19908.4	19598.5	10899.8	10000
	125	2962.13	19746.7	19671.3	19591.1	19908.7	19918.1	19664.7	12445.3	10000
	126	3191.11	19749.3	19670	19573.5	19908.7	19918.1	19724.8	13946.1	10000
	127	3422.49	19752.2	19663.1	19537.8	19908.7	19920.4	19767.5	15307.1	10000
	128	3705.28	19772	19652.9	19520.5	19908.7	19920.4	19818.2	16534.6	10000
	129	4013.77	19775.4	19648.3	19510.6	19903.8	19920.4	19818.9	17563.6	10000
	130	4343.22	19777.5	19644.9	19502.3	19891.1	19920.4	19828.1	18344.1	10000
	131	4716.32	19783.8	19640.4	19500.4	19886.7	19920.4	19828.9	18902.9	10000
	132	5107.95	19786.5	19603.1	19498.4	19883.2	19920.4	19861.1	19277.3	10000
	133	5570.3	19793.6	19590.4	19486.8	19879.4	19920.4	19862.5	19569.2	10000
	134	6041.17	19815.1	19562.2	19482	19875.3	19920.4	19876.2	19700.9	10000
	135	6568.99	19819.2	19555.3	19479.6	19859.7	19920.4	19877.3	19761.5	10000
	136	7110.32	19822.1	19525	19470.3	19853.7	19920.4	19884.9	19813.9	10000
	137	7699.17	19828.5	19513.7	19466.5	19850.3	19920.4	19891	19814.1	10000
	138	8323.48	19834.1	19513.1	19434.1	19844.4	19920.4	19894	19814.5	10000
	139	8958.37	19839.3	19500.6	19431.9	19844	19920.4	19907.3	19818.5	10000
	140	9629.1	19842.7	19483.9	19411.1	19844	19920.4	19911.3	19831.1	10000
	141	10309.4	19847.5	19483.8	19396.9	19826.4	19920.4	19911.4	19831.3	10000
	142	10999	19849.7	19482.4	19388.7	19813.7	19920.4	19917.3	19831.3	10000
	143	11700.5	19856.5	19482	19386.4	19804.9	19920.4	19926.1	19831.3	10000
	144	12405.3	19858.6	19465.3	19370.2	19804.6	19921	19927	19832.6	10000
	145	13094.1	19859.5	19461.2	19362	19800.4	19930	19929.3	19840.6	10000
	146	13783.2	19875.3	19459.7	19353.3	19798.7	19930.9	19931	19841.8	10000
	147	14449.1	19879.9	19446.6	19350.2	19796.6	19933.5	19931.3	19842.7	10000
	148	15094.5	19881.8	19445.3	19333.8	19791.5	19930.9	19931.6	19847.1	10000
	149	15689.8	19884.7	19441.2	19329.9	19788.6	19920.4	19931.6	19847.4	10000
	150	16254.2	19896.9	19431.9	19326.3	19784.7	19918.1	19938.8	19851.8	10000
	151	16772.2	19900.3	19430.2	19324.4	19772.5	19915.4	19945.8	19852.6	10000
	152	17258.8	19906.1	19429.1	19323.3	19769.3	19914.6	19946.4	19856	10000
	153	17699.1	19907.3	19422.8	19315.9	19756.3	19910.6	19951.7	19856.5	10000
	154	18095.3	19912	19403.6	19307.7	19755.3	19908.4	19955.2	19856.5	10000
	155	18433.3	19923.9	19403.3	19298.3	19752.3	19903.5	19957.3	19858.1	10000
	156	18726.9	19924.6	19397	19290.6	19750	19902.6	19957.3	19858.1	10000
	157	18982.8	19925.2	19391.1	19290.6	19735.4	19893	19957.4	19858.1	10000
	158	19192.6	19925.2	19383.9	19268.1	19725.1	19891.1	19957.4	19856	10000
	159	19371.9	19926.1	19371.5	19265.6	19722.4	19891.1	19957.9	19851.8	10000
	160	19527	19932.5	19369.3	19232.5	19717.6	19889.2	19957.9	19842.7	10000
	161	19652.3	19945.3	19365.6	19227.1	19709.6	19884.4	19957.9	19841.8	10000
	162	19737.6	19945.3	19365.6	19215.5	19696.3	19884.2	19957.4	19841.8	10000
	163	19821.7	19945.4	19365.6	19205.2	19693.7	19875.1	19957.4	19840.6	10000
	164	19865.5	19960.3	19365.6	19205.2	19687.4	19871.4	19957.3	19840.6	10000
	165	19912.5	19960.3	19371.5	19185.8	19682.8	19871.3	19951.7	19840.6	10000
	166	19947	19960.3	19365.6	19168.1	19667.1	19871.3	19951.7	19832.6	10000
	167	19977.1	19945.4	19291.8	19168.1	19667.1	19871.3	19951.7	19818.1	10000
	168	19999.7	19945.4	19216.8	19227.1	19687.4	19852.3	19980.6	19818.1	10000

## Sheet: Figure 3d
		Threshold time
		Negative control	1 nM	100 pM	10 pM	1 pM	100 fM	10 fM	1 fM		SLOPE
	Replicate1	139	47	59	80	92	104	111	123		13.0834
	Replicate2	140	46	59	74	87	99	109	123		Y interval
	Replicate3	142	48	60	77	90	101	114	126		-71.0844
	Average	140.333	47	59.3333	77	89.6667	101.333	111.333	124
	Standard deviation (SD)	1.52753	1	0.57735	3	2.51661	2.51661	2.51661	1.73205
	Standard error (SE)	0.881917	0.57735	0.333333	1.73205	1.45297	1.45297	1.45297	1
	LoB using SD	137.821
	LoB using SE	138.883
	LoD using SD	134.971		15.7494	1.78083e-16
	LoD using SE	136.176		15.8414	1.44072e-16

## Sheet: Figure 4b-c
	Figure 4b									Figure 4c
		Threshold time									Threshold time
		Negative control	K.pneu (IMP)	K.pneu (KPC)	K.pneu (WT)	Time difference between Negative control and K.pneu (IMP)	Time difference between Negative control and K.pneu (KPC)	Time difference between Negative control and K.pneu (WT)			Negative control	K.pneu (IMP)	K.pneu (KPC)	K.pneu (WT)	Time difference between Negative control and K.pneu (IMP)	Time difference between Negative control and K.pneu (KPC)	Time difference between Negative control and K.pneu (WT)
	Replicate1	119	122	75	119	-3	44	0		Replicate1	148	101	147	147	47	1	1
	Replicate2	119	119	74	120	0	45	-1		Replicate2	154	101	147	144	47	1	4
	Replicate3	121	114	73	115	5	46	4		Replicate3	149	106	148	147	42	0	1
	Average	119.667	118.333	74	118	0.666667	45	1		Average	150.333	102.667	147.333	146	45.3333	0.666667	2
	Standard deviation (SD)	1.1547	4.04145	1	2.64575	4.04145	1	2.64575		Standard deviation (SD)	3.21455	2.88675	0.57735	1.73205	2.88675	0.57735	1.73205
	Standard error (SE)	0.666667	2.33333	0.57735	1.52753	2.33333	0.57735	1.52753		Standard error (SE)	1.85592	1.66667	0.333333	1	1.66667	0.333333	1

## Sheet: Figure 4e-f
	Figure 4e									Figure 4f
		Threshold time									Threshold time
		Negative control	K.pneu (IMP)	K.pneu (KPC)	K.pneu (WT)	Time difference between Negative control and K.pneu (IMP)	Time difference between Negative control and K.pneu (KPC)	Time difference between Negative control and K.pneu (WT)			Negative control	K.pneu (IMP)	K.pneu (KPC)	K.pneu (WT)	Time difference between Negative control and K.pneu (IMP)	Time difference between Negative control and K.pneu (KPC)	Time difference between Negative control and K.pneu (WT)
	Replicate1	31	31	18	30	0	13	1		Replicate1	59	34	53	58	25	6	1
	Replicate2	31	31	20	31	0	11	0		Replicate2	57	31	57	58	26	0	-1
	Replicate3	30	31	19	31	-1	11	-1		Replicate3	57	37	55	54	20	2	3
	Average	30.6667	31	19	30.6667	-0.333333	11.6667	0		Average	57.6667	34	55	56.6667	23.6667	2.66667	1
	Standard deviation (SD)	0.57735	0	1	0.57735	0.57735	1.1547	1		Standard deviation (SD)	1.1547	3	2	2.3094	3.21455	3.05505	2
	Standard error (SE)	0.333333	0	0.57735	0.333333	0.333333	0.666667	0.57735		Standard error (SE)	0.666667	1.73205	1.1547	1.33333	1.85592	1.76383	1.1547

## Sheet: Figure 4h-i
	Figure 4h									Figure 4i
		Threshold time									Threshold time
		Negative control	K.pneu (IMP)	K.pneu (KPC)	K.pneu (WT)	Time difference between Negative control and K.pneu (IMP)	Time difference between Negative control and K.pneu (KPC)	Time difference between Negative control and K.pneu (WT)			Negative control	K.pneu (IMP)	K.pneu (KPC)	K.pneu (WT)	Time difference between Negative control and K.pneu (IMP)	Time difference between Negative control and K.pneu (KPC)	Time difference between Negative control and K.pneu (WT)
	Replicate1	216	220	178	221	-4	38	-5		Replicate1	247	201	247	260	46	0	-13
	Replicate2	222	218	192	219	4	30	3		Replicate2	247	213	260	247	34	-13	0
	Replicate3	219	222	186	217	-3	33	2		Replicate3	268	208	252	252	60	16	16
	Average	219	220	185.333	219	-1	33.6667	0		Average	254	207.333	253	253	46.6667	1	1
	Standard deviation (SD)	3	2	7.02377	2	4.3589	4.04145	4.3589		Standard deviation (SD)	12.1244	6.02771	6.55744	6.55744	13.0128	14.5258	14.5258
	Standard error (SE)	1.73205	1.1547	4.05518	1.1547	2.51661	2.33333	2.51661		Standard error (SE)	7	3.4801	3.78594	3.78594	7.51295	8.3865	8.3865

## Sheet: Figure 5b-c
	Figure 5b
	T: Threshold time		Threshold time
	No(#) of clinical sample	Control (T0)	1	2	3	4	5	6	7	8	9	10	11	12	13	14	15	16	17	18	19	20	21	22	23	24	25	26	27	28	29	30	31	32	33	34	35	36	37	38	39	40	41	42	43	44	45	46	47
	Replicate1	176	174	161	174	172	174	178	172	184	171	168	171	172	174	172	172	178	184	169	171	172	178	172	172	173	170	171	172	172	172	172	170	172	172	183	177	172	168	173	177	171	172	172	172	170	172	172	172
	Replicate2	178	177	165	169	173	173	178	172	175	173	169	171	172	171	172	174	178	180	171	172	172	178	171	172	172	171	172	172	171	172	171	171	172	172	182	178	172	172	171	178	173	172	172	171	171	172	172	172
	Replicate3	178	178	164	173	171	170	184	173	178	174	172	172	172	171	172	171	181	177	171	172	173	180	171	172	170	171	172	173	172	172	170	171	172	172	178	177	172	169	173	181	172	171	173	172	171	172	172	172
	Average (T0-T)	177.333	1	14	5.33333	5.33333	5	-2.66667	5	-1.66667	4.66667	7.66667	6	5.33333	5.33333	5.33333	5	-1.66667	-3	7	5.66667	5	-1.33333	6	5.33333	5.66667	6.66667	5.66667	5	5.66667	5.33333	6.33333	6.66667	5.33333	5.33333	-3.66667	0	5.33333	7.66667	5	-1.33333	5.33333	5.66667	5	5.66667	6.66667	5.33333	5.33333	5.33333
	Standard deviation (SD)		2.08167	2.08167	2.64575	1	2.08167	3.4641	0.57735	4.58258	1.52753	2.08167	0.57735	0	1.73205	0	1.52753	1.73205	3.51188	1.1547	0.57735	0.57735	1.1547	0.57735	0	1.52753	0.57735	0.57735	0.57735	0.57735	0	1	0.57735	0	0	2.64575	0.57735	0	2.08167	1.1547	2.08167	1	0.57735	0.57735	0.57735	0.57735	0	0	0
	Standard error (SE)		1.20185	1.20185	1.52753	0.57735	1.20185	2	0.333333	2.64575	0.881917	1.20185	0.333333	0	1	0	0.881917	1	2.02759	0.666667	0.333333	0.333333	0.666667	0.333333	0	0.881917	0.333333	0.333333	0.333333	0.333333	0	0.57735	0.333333	0	0	1.52753	0.333333	0	1.20185	0.666667	1.20185	0.57735	0.333333	0.333333	0.333333	0.333333	0	0	0
	Figure 5c
	ANCA result
		Threshold time
		Control	1	2	3	4	5	6	7	8	9	10	11	12	13	14	15	16	17	18	19	20	21	22	23	24	25	26	27	28	29	30	31	32	33	34	35	36	37	38	39	40	41	42	43	44	45	46	47
	Replicate1	176	163	159	159	158	154	154	150	149	147	144	148	149	147	146	147	143	149	143	153	143	139	140	138	135	131	136	134	124	129	132	135	131	129	133	129	130	131	129	131	131	130	130	129	129	125	123	125
	Replicate2	178	162	157	155	159	152	153	154	151	148	146	151	149	146	147	146	146	143	146	135	143	142	132	134	137	136	131	134	130	134	135	131	131	132	128	129	129	130	130	129	130	128	123	126	123	120	124	119
	Replicate3	178	163	156	158	154	156	154	149	152	154	153	143	143	147	147	147	148	143	145	143	143	136	138	137	133	135	134	132	144	135	130	127	129	130	129	132	131	128	130	128	127	129	133	128	124	128	118	116
	Average (T0-T)	177.333	14.6667	20	20	20.3333	23.3333	23.6667	26.3333	26.6667	27.6667	29.6667	30	30.3333	30.6667	30.6667	30.6667	31.6667	32.3333	32.6667	33.6667	34.3333	38.3333	40.6667	41	42.3333	43.3333	43.6667	44	44.6667	44.6667	45	46.3333	47	47	47.3333	47.3333	47.3333	47.6667	47.6667	48	48	48.3333	48.6667	49.6667	52	53	55.6667	57.3333
	Standard deviation (SD)		0.57735	1.52753	2.08167	2.64575	2	0.57735	2.64575	1.52753	3.78594	4.72582	4.04145	3.4641	0.57735	0.57735	0.57735	2.51661	3.4641	1.52753	9.0185	0	3	4.16333	2.08167	2	2.64575	2.51661	1.1547	10.2632	3.21455	2.51661	4	1.1547	1.52753	2.64575	1.73205	1	1.52753	0.57735	1.52753	2.08167	1	5.1316	1.52753	3.21455	4.04145	3.21455	4.58258
	Standard error (SE)		0.333333	0.881917	1.20185	1.52753	1.1547	0.333333	1.52753	0.881917	2.18581	2.72845	2.33333	2	0.333333	0.333333	0.333333	1.45297	2	0.881917	5.20683	0	1.73205	2.4037	1.20185	1.1547	1.52753	1.45297	0.666667	5.92546	1.85592	1.45297	2.3094	0.666667	0.881917	1.52753	1	0.57735	0.881917	0.333333	0.881917	1.20185	0.57735	2.96273	0.881917	1.85592	2.33333	1.85592	2.64575
	PCR result
		Thershold cycle
		Control	1	2	3	4	5	6	7	8	9	10	11	12	13	14	15	16	17	18	19	20	21	22	23	24	25	26	27	28	29	30	31	32	33	34	35	36	37	38	39	40	41	42	43	44	45	46	47
	Replicate1	50.12	32.9	32.26	32.67	32.42	31.42	31.42	31.04	30.47	30.18	29.98	29.67	29.21	27.41	28.67	29.12	27.09	26.67	26.33	26.29	26.21	25.97	25.74	25.12	24.4	23.81	23.16	23.11	22.57	22.73	21.8	21.61	21.25	21.48	20.51	20.91	21.16	19.66	19.69	19.47	19.6	19.31	19.13	19.03	18.97	18.56	18.15	17.5
	Replicate2	49.96	33.02	32.57	32.87	31.67	31.37	31.23	31.18	30.83	30.42	30.14	29.54	29.38	27.18	28.04	28.75	27.05	26.91	26.71	26.17	26.03	25.85	25.48	24.59	24.37	23.47	23.31	22.73	22.32	22.54	21.76	21.55	21.41	21.47	20.18	20.54	20.98	19.7	19.97	19.36	19.56	19.12	19.06	18.97	18.71	18.21	17.76	17.26
	Replicate3	49.92	32.93	32.61	32.71	31.88	31.41	31.22	31.02	30.77	30.33	30.12	29.62	29.19	27.28	28.31	29.01	27.07	26.76	26.55	26.2	26.15	25.91	25.73	24.93	24.37	23.7	23.34	22.95	22.46	22.68	21.78	21.55	21.42	21.49	20.24	20.83	20.98	19.68	19.89	19.43	19.55	19.29	19.11	19.03	18.69	18.4	17.64	17.32
	Average (Ct0-Ct)	50	17.05	17.52	17.25	18.01	18.6	18.71	18.92	19.31	19.69	19.92	20.39	20.74	22.71	21.66	21.04	22.93	23.22	23.47	23.78	23.87	24.09	24.35	25.12	25.62	26.34	26.73	27.07	27.55	27.35	28.22	28.43	28.64	28.52	29.69	29.24	28.96	30.32	30.15	30.58	30.43	30.76	30.9	30.99	31.21	31.61	32.15	32.64
	Standard deviation (SD)		0.06245	0.191572	0.10583	0.386911	0.0264575	0.112694	0.087178	0.192873	0.121244	0.087178	0.0655744	0.104403	0.115326	0.31607	0.19	0.02	0.121244	0.190788	0.06245	0.0916515	0.06	0.147309	0.268514	0.0173205	0.173494	0.0964365	0.190788	0.1253	0.0984886	0.02	0.034641	0.0953939	0.01	0.175784	0.194679	0.103923	0.02	0.144222	0.0556776	0.0264575	0.104403	0.0360555	0.034641	0.156205	0.175214	0.266646	0.1249
	Standard error (SE)		0.0360555	0.110604	0.061101	0.223383	0.0152753	0.0650641	0.0503322	0.111355	0.07	0.0503322	0.0378594	0.0602771	0.0665833	0.182483	0.109697	0.011547	0.07	0.110151	0.0360555	0.052915	0.034641	0.085049	0.155027	0.01	0.100167	0.0556776	0.110151	0.0723418	0.0568624	0.011547	0.02	0.0550757	0.0057735	0.101489	0.112398	0.06	0.011547	0.0832666	0.0321455	0.0152753	0.0602771	0.0208167	0.02	0.090185	0.10116	0.153948	0.072111
[truncated: 96 more columns]

## Sheet: Figure 5g-h
*RoC curves were drawn using OriginPro 8.5.
	T: Threshold time		Threshold time
	No(#) of clinical sample	Control (T0)	1	2	3	4	5	6	7	8	9	10	11	12	13	14	15	16	17	18	19	20	21	22	23	24	25	26	27	28	29	30	31	32	33	34	35	36	37	38	39	40	41	42	43	44	45	46	47
	Replicate1	168	168	161	158	158	159	168	160	166	161	161	159	158	159	160	160	168	166	160	160	159	169	160	160	160	160	160	159	161	159	160	159	160	160	166	164	158	159	160	166	160	160	161	160	160	160	159	160
	Replicate2	170	166	161	160	159	159	165	159	169	160	160	160	160	160	160	160	167	168	159	160	160	168	160	160	160	159	158	160	159	161	161	159	158	158	167	166	162	160	160	171	158	159	159	160	160	161	159	160
	Replicate3	170	168	159	161	160	161	166	160	170	159	158	159	160	160	160	160	165	170	159	159	160	166	160	160	160	159	159	159	160	160	158	160	159	159	168	166	159	160	161	172	159	160	159	159	160	160	160	160
	Average (T0-T)	169.333	2	9	9.66667	10.3333	9.66667	3	9.66667	1	9.33333	9.66667	10	10	9.66667	9.33333	9.33333	2.66667	1.33333	10	9.66667	9.66667	1.66667	9.33333	9.33333	9.33333	10	10.3333	10	9.33333	9.33333	9.66667	10	10.3333	10.3333	2.33333	4	9.66667	9.66667	9	-0.333333	10.3333	9.66667	9.66667	9.66667	9.33333	9	10	9.33333
	Standard deviation (SD)		1.1547	1.1547	1.52753	1	1.1547	1.52753	0.57735	2.08167	1	1.52753	0.57735	1.1547	0.57735	0	0	1.52753	2	0.57735	0.57735	0.57735	1.52753	0	0	0	0.57735	1	0.57735	1	1	1.52753	0.57735	1	1	1	1.1547	2.08167	0.57735	0.57735	3.21455	1	0.57735	1.1547	0.57735	0	0.57735	0.57735	0
	Standard error (SE)		0.666667	0.666667	0.881917	0.57735	0.666667	0.881917	0.333333	1.20185	0.57735	0.881917	0.333333	0.666667	0.333333	0	0	0.881917	1.1547	0.333333	0.333333	0.333333	0.881917	0	0	0	0.333333	0.57735	0.333333	0.57735	0.57735	0.881917	0.333333	0.57735	0.57735	0.57735	0.666667	1.20185	0.333333	0.333333	1.85592	0.57735	0.333333	0.666667	0.333333	0	0.333333	0.333333	0
	Figure 5h
	No(#) of clinical sample	Status	T0-T
	1	N	2
	2	N	9
	3	N	9.66667
	4	N	10.3333
	5	N	9.66667
	6	N	3
	7	N	9.66667
	8	N	1
	9	N	9.33333
	10	N	9.66667
	11	N	10
	12	N	10
	13	N	9.66667
	14	N	9.33333
	15	N	9.33333
	16	N	2.66667
	17	N	1.33333
	18	N	10
	19	N	9.66667
	20	N	9.66667
	21	N	1.66667
	22	N	9.33333
	23	N	9.33333
	24	N	9.33333
	25	N	10
	26	N	10.3333
	27	N	10
	28	N	9.33333
	29	N	9.33333
	30	N	9.66667
	31	N	10
	32	N	10.3333
	33	N	10.3333
	34	N	2.33333
	35	N	4
	36	N	9.66667
	37	N	9.66667
	38	N	9
	39	N	-0.333333
	40	N	10.3333
	41	N	9.66667
	42	N	9.66667
	43	N	9.66667
	44	N	9.33333
	45	N	9
	46	N	10
	47	N	9.33333
	48	N	10
	49	N	9.66667
	50	N	3.66667
	51	N	1
	52	N	2.66667
	53	N	10.3333
	54	N	10
	55	N	9.33333
	56	N	9
	57	N	2.66667
	58	N	10
	59	N	9
	60	N	4
	61	N	9.66667
	62	N	10.3333
	63	N	9.33333
	64	N	9.66667
	65	N	10.6667
	66	N	9
	67	N	9
	68	N	-0.333333
	69	N	10.3333
	70	N	3.66667
	71	N	1
	72	N	9.33333
	73	N	9
	74	N	2.66667
	75	N	1.66667
	76	N	10.3333
	77	N	9.33333
	78	N	9.33333
	79	N	10.3333
	80	N	2
	81	P	27.6667
	82	P	27.6667
	83	P	27.6667
	84	P	28
	85	P	31.3333
	86	P	33
	87	P	34.3333
	88	P	34.3333
	89	P	35.3333
	90	P	35.3333
	91	P	35.3333
	92	P	35.6667
	93	P	35.6667
	94	P	37.3333
	95	P	37.6667
	96	P	38.3333
	97	P	40
	98	P	40.3333
	99	P	40.3333
	100	P	43
	101	P	47.3333
	102	P	49
	103	P	50
	104	P	50.3333
	105	P	51.3333
	106	P	51.6667
	107	P	51.6667
	108	P	52.3333
	109	P	52.6667
	110	P	53.6667
	111	P	54
	112	P	54.3333
	113	P	54.3333
	114	P	54.6667
	115	P	55
	116	P	55.3333
	117	P	55.3333
	118	P	55.3333
	119	P	55.6667
	120	P	57
	121	P	57.6667
	122	P	58.3333
	123	P	58.6667
	124	P	61.3333
	125	P	62.3333
	126	P	64.3333
	127	P	65.6667
	128	P	67.6667
	129	P	70.3333
	130	P	70.6667
	131	P	73
	132	P	73.3333
	133	P	74
	134	P	77.3333
	135	P	77.3333
	136	P	78
	137	P	81
	138	P	81.3333
	139	P	81.6667
	140	P	85.3333
	141	P	87.6667
	142	P	96
	143	P	96.3333
	144	P	34
	145	P	35.3333
	146	P	35.3333
	147	P	35.6667
	148	P	36
	149	P	36
	150	P	36
	151	P	36.6667
	152	P	37
	153	P	37
	154	P	37
	155	P	38.3333
	156	P	39.3333
	157	P	40.3333
	158	P	40.3333
	159	P	42.3333
	160	P	42.6667
	161	P	42.6667
	162	P	43
	163	P	44
	164	P	45
	165	P	45.3333
	166	P	45.6667
	167	P	47
	168	P	48.3333
	169	P	50
	170	P	50.6667
	171	P	51
	172	P	51
	173	P	51
	174	P	51
	175	P	51.3333
	176	P	51.3333
	177	P	51.6667
	178	P	52
	179	P	52
	180	P	52
	181	P	52.3333
	182	P	52.3333
	183	P	52.6667
	184	P	52.6667
	185	P	53
	186	P	53.6667
	187	P	54
	188	P	54
	189	P	54.3333
	190	P	54.6667
	191	P	55.3333
	192	P	62
	193	P	63.3333
	194	P	63.6667
	195	P	65
	196	P	70.3333
	197	P	70.3333
	198	P	74
	199	P	81
	200	P	81.3333
[truncated: 153 more columns]

[truncated: 18 more sheets: Figure 5d-e, Figure 5i-j, Figure 6c, Figure 6d, Supplementary Figure 6, Supplementary Figure 7, Supplementary Figure 8, Supplementary Figure 9a,c,e, Supplementary Figure 9b,d,f, Supplementary Figure 10, Supplementary Figure 11, Supplementary Figure 12, Supplementary Figure 13, Supplementary Figure 14, Supplementary Figure 15, Supplementary Figure 16, Supplementary Figure 17, Supplementary Figure 18]
